# Supplementary material for: The Experience of Frail Older Patients in the Boarding Area in the Emergency Department: A Qualitative Systematic Review
Source: J Clin Med. 2025 May 19;14(10):3556. doi: 10.3390/jcm14103556 (PMC12112660; doi:10.3390/jcm14103556)
Supplement: Supplementary file 1 [file jcm-14-03556-s001.zip]

Archive with 1 entries (1 files):
- jcm-3584448-supplementary.pdf
